# Supplementary material for: LEA (Late Embryogenesis Abundant) proteins and their encoding genes in Arabidopsis thaliana
Source: BMC Genomics. 2008 Mar 4;9:118. doi: 10.1186/1471-2164-9-118 (PMC2292704; doi:10.1186/1471-2164-9-118)
Supplement: Additional file 1 — Wrongly annotated LEA genes in Arabidopsis. Compilation of all genes that have been annotated as LEA genes in the Arabidopsis genome, but that we found not to be members of any LEA group. [file 1471-2164-9-118-S1.xls]

## Sheet: Sheet1
AGI code	Description NCBI	Pfam family	GRAVY	predicted subcellular localization
At1g04560	AWPM-19-like membrane family protein. similar to LEA from G. max	AWPM-19	0.45	secreted
At1g34340	similar to LEA protein EMB8 from P.glauca, esterase/lipase/thioesterase family protein	-	0.413	other
At1g54890	LEA related. similar to EMB7 from P.glauca, contains InterPro domain "Root cap"	-	-0.202	secreted
At1g61340	F-box family protein. similar to LEA from P.glauca	-	-0.631	Mitochondrion
At1g71730	unknown protein. contains similarity to LEA from P.glauca, Gcn5-interacting protein	-	-0.387	Mitochondrion
At3g19430	similar to LEA from P. glauca, contains InterPro domains "Root cap", "Antihaemostatic protein", "Pistil-specific extensin-like protein", "Small proline-rich"	-	-0.379	secreted
At3g50790	putative LEA protein	abhydrolase_1	-0.111	Chloroplast
At4g05010	F-box family protein. similar to LEA from P.glauca	F-Box	-0.638	other
At4g13235	embryo sac development arrest 21, Defensin-like family protein. similar to LEA from P.glauca	-	0.406	secreted
At4g27400	similar to LEA from P. glauca,contains InterPro domain "Root cap"	-	-0.182	secreted
At5g54370	similar to LEA from P. glauca	root cap	-0.37	secreted
At5g60520	similar to LEA from P. glauca	root cap	-0.367	secreted
At5g60530	similar to LEA from P. glauca	root cap	-1.044	secreted
