# Supplementary material for: LEA (Late Embryogenesis Abundant) proteins and their encoding genes in Arabidopsis thaliana
Source: BMC Genomics. 2008 Mar 4;9:118. doi: 10.1186/1471-2164-9-118 (PMC2292704; doi:10.1186/1471-2164-9-118)
Supplement: Additional file 2 — Appearance of segments in Arabidopsis dehydrins. Classification of the dehydrins found in Arabidopsis according to the KYS and Lys-rich segment system. [file 1471-2164-9-118-S2.xls]

## Sheet: Sheet1
gene	No.	segment code
At1g20450	6	K2SLys
At1g76780	12	K2SLys
At1g20440	5	K3SLys
At4g38410	46	K2SLys
At3g50980	36	K2S
At5g66400	53	K2SY2
At3g50970	35	K6
At2g21490	16	K2SY2
At4g39130	47	KY
At1g54410	10	KSLys
