# Supplementary material for: LEA (Late Embryogenesis Abundant) proteins and their encoding genes in Arabidopsis thaliana
Source: BMC Genomics. 2008 Mar 4;9:118. doi: 10.1186/1471-2164-9-118 (PMC2292704; doi:10.1186/1471-2164-9-118)
Supplement: Additional file 3 — Expression data of all Arabidopsis LEA genes. Quantitative Real-Time RT-PCR data for the expression of LEA genes in diverse Arabidopsis organs and under stress conditions and hormone treatments. [file 1471-2164-9-118-S3.xls]

## Sheet: Sheet1
#	gene	root	seedling	leaf	bud	stem	flower	silique	axenic control	ABA	GA3	cold	heat control	heat shock	salt control	salt 100mM	drought	high light	mildew	Rsch seed	Col-0 seed	Col-2 seed	Ler seed	C24 seed	Nd seed
1	At1g01470	15.3208	152.716	32.1133	9.9105	23.0356	6.70581	7.14963	12.9433	319.628	13.799	340.669	32.0854	44.6451	425.987	875.111	90.4696	53.4981	81.8563	228.589	510.93	198.593	177.7	176.709	229.713
2	At1g02820				3.20409	8.76366				0.412485	0.198229	5.45493			18.6715	13.5369	21.234	2.54644	0.309603
3	At1g03120	1.28296	1.6689	0.219689		0.344036	0.806406	0.650064	0.266364	1.56864	0.327936		0.0959914	0.418703	0.314961	1.45323	0.115283	0.0970187		49.7786	60.2545	43.1306	37.0753	54.7194	45.4461
4	At1g20440	21.6055	166.085	22.7571	45.2934	73.6378	79.9923	7.23254	57.3829	1538.84	36.8551	313.419	34.4118	41.3314	427.945	619.377	34.2216	51.6104	60.4569	1.26192	2.63309	1.82163	1.00511	0.549063	1.48492
5	At1g20450	26.4958	169.625	47.3574	52.833	59.106	43.5117	6.19018	19.469	1476.52	25.0525	392.339	34.3861	50.2529	675.918	1085.22	83.0119	82.1504	91.6973	1.22816	2.80948	1.80007	0.417069	0.44295	1.84385
6	At1g32560	1.91655	1.47124	0.263745	1.19442	8.61597	5.42527		0.278928	12.0167	0.497399		0.281933	0.700108	0.5963	1.89351	0.414603	0.0558431	0.339347	3131.01	675.642	2135.02	1710	2063.4	1109.97
7	At1g52690	1.00622	4.36647	0.152421	11.9568	0.262636	1.33171	2.14478	0.0686741	817.979	1.43409	0.305968	0.106567	0.26914	0.544943	142.688	4.16465	0.919342	1.25915	1189.16	2294.09	1584.25	911.188	840.221	1017.96
8	At1g54410	183.824	271.468	90.8865	205.319	190.256	111.469	67.963	181.552	93.3501	59.9086	496.306	111.346	113.234	1236.76	1769.16	106.58	185.073	172.834	1.81107	2.8745	0.941602	3.98657	1.72711	0.448748
9	At1g72100	0.242214	0.453003	0.378677	0.518164	0.0956498	1.52031	0.532734	0.0142691	1.57525	0.101226		0.213593	0.350319	0.091284	0.389862	0.0273086			194.734	134.225	134.771	144.973	164.775	183.205
10	At1g76180	70.2172	66.8272	86.339	60.5293	169.437	117.688	44.9092	41.4633	407.818	43.0409	84.8153	84.4299	91.4305	151.31	264.783	92.1178	51.3619	66.0255	2.84521	6.62496	2.26402	3.862	1.31217	3.96657
11	At2g03740				26.3102		0.515651		0.0301751	0.0404059	0.00961145
12	At2g03850	0.339321		0.0139517	10.7012	0.230191	5.86447	0.112164	0.392024	0.998521	0.120483	0.289771			0.19783	2.53494	0.0251305	0.0913352	0.396083	0.0755242			0.0269595
13	At2g18340	0.871894	1.60589	0.0880681	2.18906	0.301533	1.00203	0.274203	0.0166945	11.0744	0.206449	0.156145	0.104938	0.153963	1.21803	1.73221	0.22215	0.203846	0.135702	138.995	111.621	129.703	68.7508	110.092	121.644
14	At2g21490	0.586973	1.14071	0.13034	5.84757	0.332819	1.0758	3.15641	0.0476709	5.20608	0.115097	0.0377807	0.141263	0.205903	0.134697	1.64259	0.0320696	0.0432349	0.159733	2090.73	1790.43	1754	1351.98	1686.89	1831.72
15	At2g23110	0.960323	2.37476	0.321964	1.3892	0.434296	0.944023	0.769059	0.173538	11.9874	0.321192	0.54621	0.27104	0.841114	1.3281	9.1643	0.336519	0.588688	0.491217	729.043	1076.51	693.213	452.511	361.866	1042.45
16	At2g23120	34.0241	92.0699	182.086	43.109	26.8161	74.2133	31.7422	58.2018	433.252	26.6551	104.711	166.388	218.505	33.2408	385.099	53.7754	77.9961	49.8514	160.67	77.6093	104.826	114.67	121.409	71.2476
17	At2g33690	1.36704	2.67798	0.150051	10.3732	0.619698	1.90847	0.397021	0.0107527	1.92413	0.212235	0.0286537	0.231781	0.226406	0.622815	3.38656	0.210329	0.0813183		3.80445	8.69075	5.34912	1.05815	0.267154	4.15449
18	At2g35300	0.63458	1.37848	0.119775	3.86393	0.202243	1.99013	1.70819	0.254827	129.789	0.690513	0.017905	0.167345	0.265618	0.521578	5.46289	0.155674	0.0449343		1803.65		1731.03	1564.09	1485.42	1630.84
19	At2g36640	0.93157	1.2498	0.264869	1.6847	0.271381	1.36324	1.87673	0.110485	12.2116	0.254806		0.176742	0.263905	0.347199	1.78349	0.289565	0.113679	0.0538055	385.167	364.713	305.953	229.677	204.644	336.33
20	At2g40170	213.587	298.298	97.87	288.645	56.3489	256.619	100.286		56.4824	0.0652751	51.4653	129.688	295.117	210.208	681.217	46.1188	50.4642	72.0947		2238.1	5822.21	0.348467	1021.99
21	At2g41260		0.00952211		0.136093	0.033207	0.0157648	0.134476	0.0458987	0.0355907	0.0131573	0.0600805		0.131866						888.841	2599.62	477.296	790.908	888.613	1246.83
22	At2g41280	4.15991			7.68652		3.15304	2.79308	0.00570866	0.0547409	0.0148233	3.02493	0.561021	3.43638	3.21348				0.710361	871.214	1029.34	1082.75	1537.31	1624.21	1440.15
23	At2g42530	0.623698	141.428	4.93106	19.277	5.89777	6.23443	5.49185	0.712401	21.4949	0.421136	411.225	9.48751	14.4344	724.865	500.008	2.0705	30.5948	22.7217	2.03723	3.30226	3.01354	0.166295	0.206986	0.501346
24	At2g42540	0.529468	271.677	15.8973	57.0876	0.737828	5.97838	2.47552	0.190389	190.691	0.20615	1912.14	37.747	30.9842	1345.24	2862.4	39.0789	57.4254	53.6605	0.737558	2.19615	1.13777	0.306281	0.167624	0.980145
25	At2g42560	0.740468	1.14402	0.109542	1.35179	0.188009	0.792705	0.440723	0.0143396	13.439	0.170909	0.0140441	0.0898759	0.170849		14.3635	0.0203709	0.0390879		321.884	237.998	259.806	232.135	317.58	306.538
26	At2g44060	35.0205	26.5724	28.7479		29.3426	20.7816	11.8276	39.1049	113.815	38.2563	53.0905	20.5763			136.384	64.3517	55.3007		2.5674	1.59616	0.0997334	2.77227	2.85029	3.13894
27	At2g46140	21.3579	1.78776	1.5245	7.32404	4.81346	6.799	2.98759	24.905	25.3366	21.9975	0.917155	2.21763	1.3762	2.76321	7.35889	2.6101	7.09301	4.55451	24.2169	19.7953	27.7159	25.358	29.4216	34.2904
28	At3g02480				25.316		10.3588	16.0012	1.5925	1739.22	6.42652	0.546882		0.80718		113.026	7.5879	6.07264	1.08796	354.602	508.39	469.89	364.696	492.467	338.773
29	At3g15670			0.160852	0.497408				0.201158	320.852	0.877521	0.010669		0.362212		1.13909		0.0194772		3054.06	1149.93	2466.58	2017.48	2688.54	2202.45
30	At3g17520	3.14924	5.52649	0.504459	3.99437	1.25796	2.78961	0.948655		2.05874	0.421537		0.445101	0.376494	2.13328	4.73379	0.371627		0.138504	1026	1275.07	666.722	409.732	511.937	570.387
31	At3g22490	0.667013	1.22225	0.103289	0.996974	0.153078	0.808019	0.224227	0.00182818	0.15593	0.110731	0.0173982	0.116449	0.22241	0.253327	0.969007	0.0299035			1568.61	2218.11	1257.16	973.661	947.409	1020.87
32	At3g22500	1.91991	7.01154	3.79787	9.38911	5.40401	3.10845	1.03487	2.61243	1.14733	1.27678	5.32095	2.25949	4.48124	19.6794	31.767	5.93333	8.1836	2.47653	1.47436	3.6511	1.44658	1.27541	1.71595	1.84016
33	At3g50970	13.1507	49.0358	3.68868	2.61673	27.8985	1.11834	2.31011	9.296	1107.58	6.75	411.074	11.2291	5.89144	31.0388	295.804	9.73774	2.2054	22.0041		729.541	233.748	357.89	339.497	405.133
34	At3g50980	0.628719	0.77907	0.130199	0.736538	1.41946	0.965418	1.67279	0.0879808	3.54462	0.106545	0.144443	0.111668	0.246174	0.387486	1.87294	0.597065	0.0874911	0.161253	922.367	1282.46	596.625	572.908	406.187	686.004
35	At3g51810	0.786189	1.33714	0.132148	1.18345	0.216866	0.935243	0.742825	0.125809	6.46343	0.129184		0.0913785	0.193378	0.403355	1.70432	0.0792004		0.0427998	951.492	977.64	1010.56	646.669	653.631	641.233
36	At3g53040	2.50849	2.94143	0.275361	6.04634	0.697306	3.0781	0.778136	0.0590467	195.574	0.612512		0.262975	0.472235	1.28071	5.66299		0.101307	0.155879	1492.29	1678.02	1097.84	962.824	899.316	1337.76
37	At3g53770	1.7889	2.07224	0.218643	1.54091	0.312654	1.35086	0.283449	0.0212974	0.103209	0.163214		0.174291	0.201103	1.30136	1.27274	0.234281		0.0526406	2.48617	5.16314	3.70658	1.05992	0.946617	2.16803
38	At4g02380	228.212	2.46282	37.0816		40.221	93.7869	7.69203	40.7803	249.628	37.9905	268.765	54.7362	103.151	97.8224	496.286	35.0443	22.3654	343.009	10.747	30.2408	18.767	23.1461	11.8345	11.6037
39	At4g13230	0.45453	0.35637	0.102848	9.34249	0.0722899	2.19796	0.173698	0.0848517	0.075211	0.197283		0.0861738	0.13813	0.0986292	0.143878	0.0237339	0.0104172	0.0128142	2.0656	0.957982	2.56935	0.688729	0.524487	1.6849
40	At4g13560	0.822749			26.7283	1.42538	12.2077	0.221639	0.12956		0.108555	0.894488										4.35389			3.16243
41	At4g15910	65.0966	12.8567	0.885159	43.8258	9.1993	15.5657	4.13669	53.1492	117.888	20.7196	18.8419	0.378694	0.985015	4.83442	126.138	13.029	28.485	16.034	35.6259	67.6592	35.2288	56.3727	10.4665	61.0623
42	At4g21020	1.0465	1.57182	0.167894	1.29195	0.233953	1.01933	1.79222	0.0612038	17.4587	0.290877	0.00506003	0.0998568		0.513866	1.67645	0.139697		0.018324	617.35	710.748	479.335	460.758	638.724	599.744
43	At4g36600				1.99831		0.330398	0.0542569	0.104634	22.6263	0.241392					3.5165	0.289719	0.316297		568.712	235.052	231.75	169.052	433.47	148.576
44	At4g38410	4.96516						1.27779	1.34904	0.91635	1.12679	0.0896882	0.348811				0.181021			4.78216			1.55492
45	At4g39130		3.9833		15.839		1.14963	0.130641		2.7232	0.0658692									97.972	101.886	52.9677	51.3676	63.9354	55.4467
46	At5g06760	1.12844	3.90477	0.416349	2.61823	1.33737	2.98305	1.20366	0.306089	726.86	1.64003	1.91329	0.272964	0.734576	0.0160628	58.3973	18.763	0.722889	1.99926	1977.67	1600.19	1857.58
47	At5g27980	2.13338			18.8234	2.63038	20.0774		0.0763726			0.298627			0.390049								1.04766	1.03906
48	At5g44310	1.41535	1.79826	0.227508	1.67067	0.288077	1.18843	0.652698	0.0177408	2.74032	0.211631		0.136428	0.257337	0.788264	2.48342	0.193692	0.019623	0.0211865	508.304	599.526		304.871	431.578	459.799
49	At5g53260	0.755694	1.01122	0.126332	0.80957	0.155727	0.697816	0.181273	0.0128676	0.118994	0.138273		0.0683381	0.10375	0.282888	0.585221				41.4361	44.8129	11.4259	18.7052	38.1994	56.2741
50	At5g53270	1.35324	0.576741	0.336117	0.478883	0.433441	2.43437	0.744023		0.297683	0.335784		0.121912	0.159427	0.286323	1.22624	0.0797576			60.4426	33.9253	21.5255	27.761	61.6422	22.7841
51	At5g66400	0.561896	8.64544	1.27005	5.27655	7.95464	1.26658	1.49382		213.745	0.494678	17.2947	0.681582	2.65712	51.9251	480.367	69.9867	4.79724	11.3739	4691.16	7596.88	4661.35	3167.36	4688.75	3882.39
