# Supplementary material for: LEA (Late Embryogenesis Abundant) proteins and their encoding genes in Arabidopsis thaliana
Source: BMC Genomics. 2008 Mar 4;9:118. doi: 10.1186/1471-2164-9-118 (PMC2292704; doi:10.1186/1471-2164-9-118)
Supplement: Additional file 4 — ABRE and LTRE cis-elements in LEA gene promoters. The table shows the number of the two core motifs found in the -2000 nt promoter regions of all 51 LEA genes. [file 1471-2164-9-118-S4.xls]

## Sheet: Sheet1
	ABRE	LTRE
	S000414	S000153
At1g01470	4	3
At1g02820	0	2
At1g03120	1	1
At1g20440	2	4
At1g20450	4	2
At1g32560	3	1
At1g52690	4	1
At1g54410	0	2
At1g72100	3	1
At1g76180	2	2
At2g03740	2	0
At2g03850	0	1
At2g18340	2	1
At2g21490	0	2
At2g23110	3	0
At2g23120	4	1
At2g33690	1	0
At2g35300	1	1
At2g36640	5	2
At2g40170	2	0
At2g41260	1	0
At2g41280	2	0
At2g42530	1	1
At2g42540	1	4
At2g42560	4	0
At2g44060	0	1
At2g46140	4	1
At3g02480	3	1
At3g15670	1	3
At3g17520	1	0
At3g22490	1	0
At3g22500	6	2
At3g50970	0	1
At3g50980	1	1
At3g51810	2	0
At3g53040	4	1
At3g53770	1	1
At4g02380	0	0
At4g13230	0	0
At4g13560	1	0
At4g15910	0	1
At4g21020	3	1
At4g36600	2	0
At4g38410	3	2
At4g39130	4	0
At5g06760	3	2
At5g27980	1	0
At5g44310	3	1
At5g53260	5	3
At5g53270	4	2
At5g66400	2	3
