# Supplementary material for: LEA (Late Embryogenesis Abundant) proteins and their encoding genes in Arabidopsis thaliana
Source: BMC Genomics. 2008 Mar 4;9:118. doi: 10.1186/1471-2164-9-118 (PMC2292704; doi:10.1186/1471-2164-9-118)
Supplement: Additional file 6 — Sequences of all primers used in the quantitative RT-PCR experiments. List of all primers used in the present study and their nucleotide sequences. [file 1471-2164-9-118-S6.xls]

## Sheet: primer
Locus	Primer 1	Primer 2
At1g01470	AAGGACTTCGTGGCGGATAAA	CGGTTCACGTCTTTGAGGTCA
At1g02820	AAAGCTCTCGAACGCCGTTT	TCTCTTCTTCATCTCCGCGGT
At1g03120	GACAACACACGGCCACATGAT	TCCCCAATCGTAACCGTGTCT
At1g20440	ACAGAGGTTACGGATCGTGGA	ACTCGAGCGTCGTTGTCTCTT
At1g20450	TCATCGGCGCCAGAGATTAA	GCCACAAACGACTCTGGTTCA
At1g32560	TTACTGATCATGGTCCCCACG	TCCGGTAGGATTATGCCCGTA
At1g52690	ACGTCTCAAGCTGCACAAACG	TGCATCGTGTGCCTTGTTCT
At1g54410	ACAGCGACAGCGATTAAGGTG	AGATGCACGGTTCTCCTGTCTT
At1g72100	TCATATGCGATGCGTTCGG	ATCAACGGTGCGGTCTTTAGC
At1g76180	TCATATTTCAGAGCCGGAGCC	AACTGTCGCTTCGGTGAAGCT
At1g77030	TGCAGACGAAACCACACGAA	CGAACATGTGCGTTAGGCACT
At2g03850	AAAACTCGACCCCAAATGGC	CCTTCTCCTTCACGTAGTCGGA
At2g18340	AAAGACACGGCAGGAGAAGCA	TCGCCGACTTTTTCCATGG
At2g21490	CCCAATTGTCGACCTGACTGA	TGCCGGATGTGTTTCTCCA
At2g23110	CAACGACCGAGCAAGAAGTGA	GCCTTGTGCTCCGTAACCTTT
At2g23120	GATGCGAAAGCTCCGTGAA	GACGATCCACAAAACCCGTT
At2g33690	AATGCTTATGGAACTTCCGGTC	TTGGTTAGCGGAATCTATGGC
At2g35300	ATGCAGTCGGCGAAGGAAA	TGGTCCTTGCCATCGTCTTCT
At2g36640	AAGGTGGCGACTTCACTGAAG	ATCATCATCCATCCGTCCAAC
At2g40170	CCATGGCGTCTCAACAAGAGA	TCAGCGAGATGCTGTTGAGCT
At2g41260	GATGCCACACACGATGAAGTG	CATGTTTTTGCGCCTCTATGG
At2g41280	TTATTGCGGACACATCCAACG	TTGACCTCGACTTCGGCTTCT
At2g42530	CCACAACGTAGGAGCAAAGCA	TTCTTGCGCTGAGCAACGA
At2g42540	TGTCAGAGTCGGCCAGAAAAC	CACCTTTAGCGGCGTAGATCA
At2g42560	GCACATTATGCAGGAGTGGCA	TTCGTCCCTTGCACCACTTTC
At2g44060	ATCCAATCCAGGCATGTCGAC	ATCGACGATTTCCACGTCACC
At2g46140	AAAAAGAATGGCATCAGCGG	AATATTCGCCAGCTTCTCCG
At3g02480	AGCAAAACGCGAGCTACCA	ATCATTCCACCGGCCTTCT
At3g15670	GAAATGGCATCCAACCAACA	TCGTTCCCATAGCTTGTCCA
At3g17520	TGTTGTGTCCAAGCTACGATCG	CTTTGCCCAATCAGTCCATGAT
At3g22490	TCGTTGGACAATACGTCGAGC	CACAGTCGCTTCCAATGCTTC
At3g22500	CGATTGGAGAAGCACTGGAAG	AGAGCAATGACGTTGGTACCG
At3g50790	TGCTTTGCATTCAGGCAGC	TTGCCTTGATGTCATCGCG
At3g50970	TCAAACCGGAGTGCAAAAGAAG	CGGTACCAGTAGCACCATGATG
At3g50980	TGATGGACTAGGTGGAAGGAGG	TTGTTGGAGTCGTGATGACCC
At3g53040	AAAGAGGCGGATCAGATGACC	CCCACGACGATTCTCACTTTC
At3g53770	TTATGGTGGATGCCTGATCCTC	AGCTCAACTGCGTCAAGCTCTC
At4g02380	CTCCAATGCTATCTTCCGACG	TTCATCACAGCCGAAGCAAC
At4g13230	CGGTCGTTGCAAGACTCATTAC	AGTCCCATGGACGAGTCTTGTC
At4g13560	AACAATTCAACGCCGGACAG	TCGGTCCATTGCTCAGCTTTC
At4g15910	ACTCTCCGGTGCCGTTAAATC	TCCCTTACTCAATCCTGCTGC
At4g21020	GATAAAAATGGCGGCCATGC	TAGCCGGAGCTTTGATTCCAG
At4g36600	AAAGGACAAAACCGCCTCTTG	TTCTTCGCAGATTCAGCCG
At4g38410	TTCCGAGAATGCCCGTGTAAC	TTTCACCCGCTTCCTCATCAC
At4g39130	CGCACAACCTATTTCCGTGTC	GTTTTCCTCCCTACTCCTTCGC
At5g06760	TCGGACAACCGCTCATAACAC	TTATCCAGTATATCCCCCGCC
At5g27980	AATGCTCGTATCGGCTCTGAC	CGTTGCTGCTTTATCCGATG
At5g44310	AACGAGAACGGTTTTCTTCGG	CCGCAAGAGTTCTAGGAGCTTG
At5g53260	AACGGAGGCTCTTAAAGCAGC	TTTTATGGCAGCCACGTCG
At5g53270	GAACAAATTTCCACGGCGG	TGGTTTCTACCGGTTTACGGC
At5g66400	ATGGCGTCTTACCAGAACCGTC	TCGTCATACTGCTGCTGGATCG
genomic	TTTTTTGCCCCCTTCGAATC	ATCTTCCGCCACCACATTGTAC	chromosome 5
At4g27960	TCACAATTTCCAAGGTGCTGC	TCATCTGGGTTTGGATCCGT	UBC9
At5g46630	TCGATTGCTTGGTTTGGAAGAT	GCACTTAGCGTGGACTCTGTTTG	Clathrin adapter complex subunit
At4g34270	GTGAAAACTGTTGGAGAGAAGCAA	TCAACTGGATACCCTTTCGCA	TIP41-like
